# Supplementary material for: Hepatoprotective Effect of Curcumin Nano-Lipid Carrier against Cypermethrin Toxicity by Countering the Oxidative, Inflammatory, and Apoptotic Changes in Wistar Rats
Source: Molecules. 2023 Jan 16;28(2):881. doi: 10.3390/molecules28020881 (PMC9864069; doi:10.3390/molecules28020881)
Supplement: Supplementary file 1 [file molecules-28-00881-s001.zip]

Archive with 1 entries (1 files):
- molecules-2085278-supplementary.pdf
